# Supplementary material for: Phylogeography of the Walnut Twig Beetle, Pityophthorus juglandis, the Vector of Thousand Cankers Disease in North American Walnut Trees
Source: PLoS One. 2015 Feb 19;10(2):e0118264. doi: 10.1371/journal.pone.0118264 (PMC4335055; doi:10.1371/journal.pone.0118264)
Supplement: S1 Table — (XLSX) [file pone.0118264.s002.xlsx]

## Sheet: Sheet1
Table S1. Geographic distribution of 72 walnut twig beetle, Pityophthorus juglandis, mitochondrial haplotypes across the USA. Haplotypes were identified from an alignment of 1098 COI sequences, each 627bp in length, using DnaSp Ver. 5.10.00. Representative sequences of each haplotype have been deposited in GenBank® (accessions KP201752-201823).
	L1 Haplotypes																																	L2 Haplotypes
Region	H1	H2	H3	H4	H5	H6	H7	H8	H9	H10	H11	H12	H17	H20	H21	H22	H30	H39	H40	H41	H42	H43	H45	H46	H47	H48	H54	H55	H56	H57	H58	H59	H61	H13	H14	H15	H16	H18	H19	H23	H24	H25	H26	H27	H28	H29	H31	H32	H33
BR	21	25	-	-	-	-	-	-	-	-	-	-	2	-	-	1	-	-	-	-	-	-	-	-	-	-	-	-	-	-	-	-	-	-	-	-	-	-	-	-	-	-	-	-	-	-	-	-	-
CR	41	24	-	-	-	-	-	-	-	-	-	-	9	-	1	-	-	-	-	-	-	-	-	-	1	-	-	-	-	-	-	-	-	-	-	-	-	-	-	-	-	-	-	-	-	-	-	-	-
CRD	22	40	-	-	-	-	-	-	-	-	-	-	-	-	-	-	-	-	-	-	-	-	-	-	-	-	-	-	-	-	-	-	-	-	-	-	-	-	-	-	-	-	-	-	-	-	-	-	-
ES	15	23	-	-	2	-	-	-	-	-	-	-	-	-	-	-	-	-	-	-	-	-	-	-	-	-	1	-	-	-	-	-	-	-	-	-	-	-	-	-	-	-	-	-	-	-	-	-	-
EB	26	-	-	-	-	-	-	-	-	-	-	-	-	-	-	-	-	-	-	-	-	-	-	-	-	-	-	-	-	-	-	-	-	-	-	-	-	-	-	-	-	-	-	-	-	-	-	-	-
FR	13	22	-	-	-	-	-	-	-	-	-	-	4	-	-	-	-	-	-	-	-	-	-	-	-	-	-	-	-	-	-	-	-	3	28	19	12	-	-	-	-	-	-	-	-	-	-	-	-
MSI	72	1	4	-	12	10	2	7	1	1	2	1	-	-	-	-	2	2	1	1	1	-	2	1	-	1	-	1	2	1	-	-	-	-	-	-	-	-	-	-	-	-	-	-	-	-	-	-	-
N-CA	93	81	-	1	-	-	-	-	-	-	-	-	7	1	2	4	-	-	-	-	-	-	-	-	-	-	-	-	-	-	-	1	1	-	-	-	-	-	-	-	-	-	-	-	-	-	-	-	-
OH	8	14	-	-	-	-	-	-	-	-	-	-	-	-	-	4	-	-	-	-	-	-	-	-	-	-	-	-	-	-	-	-	-	-	-	-	-	-	-	-	-	-	-	-	-	-	-	-	-
PA	19	13	-	-	-	-	-	-	-	-	-	-	-	-	-	-	-	-	-	-	-	-	-	-	-	-	-	-	-	-	-	-	-	-	-	-	-	-	-	-	-	-	-	-	-	-	-	-	-
RGV	-	-	-	-	-	-	-	-	-	-	-	-	-	-	-	-	-	-	-	-	-	-	-	-	-	-	-	-	-	-	-	-	-	-	-	-	-	13	2	-	-	-	-	-	-	-	-	12	-
SM	-	-	-	-	-	-	-	-	-	-	-	-	-	-	-	-	-	-	-	-	-	-	-	-	-	-	-	-	-	-	-	-	-	-	-	-	-	-	-	-	-	-	-	-	-	-	-	-	-
SoCal	24	23	1	-	-	-	-	-	-	-	-	-	3	-	-	-	-	-	-	-	-	-	-	-	-	-	-	-	-	-	-	-	-	-	-	-	-	-	-	-	-	-	-	-	-	-	-	-	-
TN	23	24	-	-	-	-	-	-	-	-	-	-	7	-	-	-	-	-	-	-	-	1	-	-	-	-	-	-	-	-	-	-	-	-	-	-	-	-	-	-	-	-	-	-	-	-	-	-	-
VA	66	5	-	-	-	-	-	-	-	-	-	-	-	-	-	-	-	-	-	-	-	-	-	-	-	-	-	-	-	-	1	-	-	-	-	-	-	-	-	-	-	-	-	-	-	-	-	-	-
WR	14	32	-	-	-	-	-	-	-	-	-	-	-	-	-	-	-	-	-	-	-	-	-	-	-	-	-	-	-	-	-	-	-	-	-	-	-	-	-	-	-	-	-	-	-	-	-	-	-
W-NM	-	1	-	-	-	-	-	-	-	-	-	-	-	-	-	-	-	-	-	-	-	-	-	-	-	-	-	-	-	-	-	-	-	-	3	-	1	-	-	1	2	6	1	1	1	1	1	4	1
Labels for population samples: BR = Bitterroot Ranges; CR = Cascade Ranges/Klamath River Basin ; CRD = Columbia River Drainage; ES = Eastern Sierra Nevada; EB = Escalante Breaks; FR = Front Range; MSI = Madrean Sky Islands; N-CA = Northern California; OH = Ohio; PA = Pennsylvania; NRGV = Northern Rio Grande Valley; SM = Sacramento Mountains; S-CA = Southern California; TN = Tennessee; VA = Virgin…
[truncated: 23 more columns]
